# Supplementary material for: The Florida Harvester Ant, Pogonomyrmex badius, Relies on Germination to Consume Large Seeds
Source: PLoS One. 2016 Nov 28;11(11):e0166907. doi: 10.1371/journal.pone.0166907 (PMC5125654; doi:10.1371/journal.pone.0166907)
Supplement: S1 Table — (XLSX) [file pone.0166907.s001.xlsx]

## Sheet: sums of seeds weights by chambe
COL__NO	chamber	COL__NO	chamber	total weight, mg
1	1	1	1	14069.7
1	1	1	1	14069.7
1	1	1	1	14069.7
1	1	1	1	14069.7
1	1	1	1	14069.7
1	1	1	1	14069.7
1	1	1	1	14069.7
1	1	1	1	14069.7
1	1	1	1	14069.7
1	1	1	1	14069.7
1	2	1	2	38262.4
1	2	1	2	38262.4
1	2	1	2	38262.4
1	2	1	2	38262.4
1	2	1	2	38262.4
1	2	1	2	38262.4
1	2	1	2	38262.4
1	2	1	2	38262.4
1	2	1	2	38262.4
1	2	1	2	38262.4
1	3	1	3	5597.13
1	3	1	3	5597.13
1	3	1	3	5597.13
1	3	1	3	5597.13
1	3	1	3	5597.13
1	3	1	3	5597.13
1	3	1	3	5597.13
1	3	1	3	5597.13
1	3	1	3	5597.13
1	3	1	3	5597.13
1	4	1	4	23293.2
1	4	1	4	23293.2
1	4	1	4	23293.2
1	4	1	4	23293.2
1	4	1	4	23293.2
1	4	1	4	23293.2
1	4	1	4	23293.2
1	4	1	4	23293.2
1	4	1	4	23293.2
1	4	1	4	23293.2
1	5	1	5	14299.9
1	5	1	5	14299.9
1	5	1	5	14299.9
1	5	1	5	14299.9
1	5	1	5	14299.9
1	5	1	5	14299.9
1	5	1	5	14299.9
1	5	1	5	14299.9
1	5	1	5	14299.9
1	5	1	5	14299.9
1	6	1	6	6235.92
1	6	1	6	6235.92
1	6	1	6	6235.92
1	6	1	6	6235.92
1	6	1	6	6235.92
1	6	1	6	6235.92
1	6	1	6	6235.92
1	6	1	6	6235.92
1	6	1	6	6235.92
1	6	1	6	6235.92
1	7	1	7	7583.58
1	7	1	7	7583.58
1	7	1	7	7583.58
1	7	1	7	7583.58
1	7	1	7	7583.58
1	7	1	7	7583.58
1	7	1	7	7583.58
1	7	1	7	7583.58
1	7	1	7	7583.58
1	7	1	7	7583.58
1	8	1	8	23209.3
1	8	1	8	23209.3
1	8	1	8	23209.3
1	8	1	8	23209.3
1	8	1	8	23209.3
1	8	1	8	23209.3
1	8	1	8	23209.3
1	8	1	8	23209.3
1	8	1	8	23209.3
1	8	1	8	23209.3
1	9	1	9	6321.05
1	9	1	9	6321.05
1	9	1	9	6321.05
1	9	1	9	6321.05
1	9	1	9	6321.05
1	9	1	9	6321.05
1	9	1	9	6321.05
1	9	1	9	6321.05
1	9	1	9	6321.05
1	9	1	9	6321.05
1	10	1	10	11968.5
1	10	1	10	11968.5
1	10	1	10	11968.5
1	10	1	10	11968.5
1	10	1	10	11968.5
1	10	1	10	11968.5
1	10	1	10	11968.5
1	10	1	10	11968.5
1	10	1	10	11968.5
1	10	1	10	11968.5
1	11	1	11	4921.44
1	11	1	11	4921.44
1	11	1	11	4921.44
1	11	1	11	4921.44
1	11	1	11	4921.44
1	11	1	11	4921.44
1	11	1	11	4921.44
1	11	1	11	4921.44
1	11	1	11	4921.44
1	11	1	11	4921.44
1	12	1	12	5232.29
1	12	1	12	5232.29
1	12	1	12	5232.29
1	12	1	12	5232.29
1	12	1	12	5232.29
1	12	1	12	5232.29
1	12	1	12	5232.29
1	12	1	12	5232.29
1	12	1	12	5232.29
1	12	1	12	5232.29
1	13	1	13	8230.15
1	13	1	13	8230.15
1	13	1	13	8230.15
1	13	1	13	8230.15
1	13	1	13	8230.15
1	13	1	13	8230.15
1	13	1	13	8230.15
1	13	1	13	8230.15
1	13	1	13	8230.15
1	13	1	13	8230.15
1	14	1	14	4498.82
1	14	1	14	4498.82
1	14	1	14	4498.82
1	14	1	14	4498.82
1	14	1	14	4498.82
1	14	1	14	4498.82
1	14	1	14	4498.82
1	14	1	14	4498.82
1	14	1	14	4498.82
1	14	1	14	4498.82
1	15	1	15	4723.63
1	15	1	15	4723.63
1	15	1	15	4723.63
1	15	1	15	4723.63
1	15	1	15	4723.63
1	15	1	15	4723.63
1	15	1	15	4723.63
1	15	1	15	4723.63
1	15	1	15	4723.63
1	15	1	15	4723.63
1	16	1	16	1735.86
1	16	1	16	1735.86
1	16	1	16	1735.86
1	16	1	16	1735.86
1	16	1	16	1735.86
1	16	1	16	1735.86
1	16	1	16	1735.86
1	16	1	16	1735.86
1	16	1	16	1735.86
1	16	1	16	1735.86
1	17	1	17	826.44
1	17	1	17	826.44
1	17	1	17	826.44
1	17	1	17	826.44
1	17	1	17	826.44
1	17	1	17	826.44
1	17	1	17	826.44
1	17	1	17	826.44
1	17	1	17	826.44
1	17	1	17	826.44
1	18	1	18
1	18	1	18
1	18	1	18
1	18	1	18
1	18	1	18
1	18	1	18
1	18	1	18
1	18	1	18
1	18	1	18
1	18	1	18
1	19	1	19
1	19	1	19
1	19	1	19
1	19	1	19
1	19	1	19
1	19	1	19
1	19	1	19
1	19	1	19
1	19	1	19
1	19	1	19
1	20	1	20
1	20	1	20
1	20	1	20
1	20	1	20
1	20	1	20
1	20	1	20
1	20	1	20
1	20	1	20
1	20	1	20
1	20	1	20
2	1	2	1	10228.2
2	1	2	1	10228.2
2	1	2	1	10228.2
2	1	2	1	10228.2
2	1	2	1	10228.2
2	1	2	1	10228.2
2	1	2	1	10228.2
2	1	2	1	10228.2
2	1	2	1	10228.2
2	1	2	1	10228.2
2	2	2	2	7767.18
2	2	2	2	7767.18
2	2	2	2	7767.18
2	2	2	2	7767.18
2	2	2	2	7767.18
2	2	2	2	7767.18
2	2	2	2	7767.18
2	2	2	2	7767.18
2	2	2	2	7767.18
2	2	2	2	7767.18
2	3	2	3	4157.24
2	3	2	3	4157.24
2	3	2	3	4157.24
2	3	2	3	4157.24
2	3	2	3	4157.24
2	3	2	3	4157.24
2	3	2	3	4157.24
2	3	2	3	4157.24
2	3	2	3	4157.24
2	3	2	3	4157.24
2	4	2	4	4369.67
2	4	2	4	4369.67
2	4	2	4	4369.67
2	4	2	4	4369.67
2	4	2	4	4369.67
2	4	2	4	4369.67
2	4	2	4	4369.67
2	4	2	4	4369.67
2	4	2	4	4369.67
2	4	2	4	4369.67
2	5	2	5	7445.16
2	5	2	5	7445.16
2	5	2	5	7445.16
2	5	2	5	7445.16
2	5	2	5	7445.16
2	5	2	5	7445.16
2	5	2	5	7445.16
2	5	2	5	7445.16
2	5	2	5	7445.16
2	5	2	5	7445.16
2	6	2	6	1213.82
2	6	2	6	1213.82
2	6	2	6	1213.82
2	6	2	6	1213.82
2	6	2	6	1213.82
2	6	2	6	1213.82
2	6	2	6	1213.82
2	6	2	6	1213.82
2	6	2	6	1213.82
2	6	2	6	1213.82
2	7	2	7
2	7	2	7
2	7	2	7
2	7	2	7
2	7	2	7
2	7	2	7
2	7	2	7
2	7	2	7
2	7	2	7
2	7	2	7
2	8	2	8
2	8	2	8
2	8	2	8
2	8	2	8
2	8	2	8
2	8	2	8
2	8	2	8
2	8	2	8
2	8	2	8
2	8	2	8
2	9	2	9
2	9	2	9
2	9	2	9
2	9	2	9
2	9	2	9
2	9	2	9
2	9	2	9
2	9	2	9
2	9	2	9
2	9	2	9
2	10	2	10
2	10	2	10
2	10	2	10
2	10	2	10
2	10	2	10
2	10	2	10
2	10	2	10
2	10	2	10
2	10	2	10
2	10	2	10
2	11	2	11
2	11	2	11
2	11	2	11
2	11	2	11
2	11	2	11
2	11	2	11
2	11	2	11
2	11	2	11
2	11	2	11
2	11	2	11
2	12	2	12
2	12	2	12
2	12	2	12
2	12	2	12
2	12	2	12
2	12	2	12
2	12	2	12
2	12	2	12
2	12	2	12
2	12	2	12
2	13	2	13
2	13	2	13
2	13	2	13
2	13	2	13
2	13	2	13
2	13	2	13
2	13	2	13
2	13	2	13
2	13	2	13
2	13	2	13
2	14	2	14
2	14	2	14
2	14	2	14
2	14	2	14
2	14	2	14
2	14	2	14
2	14	2	14
2	14	2	14
2	14	2	14
2	14	2	14
2	15	2	15
2	15	2	15
2	15	2	15
2	15	2	15
2	15	2	15
2	15	2	15
2	15	2	15
2	15	2	15
2	15	2	15
2	15	2	15
2	16	2	16
2	16	2	16
2	16	2	16
2	16	2	16
2	16	2	16
2	16	2	16
2	16	2	16
2	16	2	16
2	16	2	16
2	16	2	16
2	17	2	17
2	17	2	17
2	17	2	17
2	17	2	17
2	17	2	17
2	17	2	17
2	17	2	17
2	17	2	17
2	17	2	17
2	17	2	17
2	18	2	18
2	18	2	18
2	18	2	18
2	18	2	18
2	18	2	18
2	18	2	18
2	18	2	18
2	18	2	18
2	18	2	18
2	18	2	18
2	19	2	19
2	19	2	19
2	19	2	19
2	19	2	19
2	19	2	19
2	19	2	19
2	19	2	19
2	19	2	19
2	19	2	19
2	19	2	19
2	20	2	20
2	20	2	20
2	20	2	20
2	20	2	20
2	20	2	20
2	20	2	20
2	20	2	20
2	20	2	20
2	20	2	20
2	20	2	20
3	1	3	1	34815.8
3	1	3	1	34815.8
3	1	3	1	34815.8
3	1	3	1	34815.8
3	1	3	1	34815.8
3	1	3	1	34815.8
3	1	3	1	34815.8
3	1	3	1	34815.8
3	1	3	1	34815.8
3	1	3	1	34815.8
3	2	3	2	47967.7
3	2	3	2	47967.7
3	2	3	2	47967.7
3	2	3	2	47967.7
3	2	3	2	47967.7
3	2	3	2	47967.7
3	2	3	2	47967.7
3	2	3	2	47967.7
3	2	3	2	47967.7
3	2	3	2	47967.7
3	3	3	3	42539.7
3	3	3	3	42539.7
3	3	3	3	42539.7
3	3	3	3	42539.7
3	3	3	3	42539.7
3	3	3	3	42539.7
3	3	3	3	42539.7
3	3	3	3	42539.7
3	3	3	3	42539.7
3	3	3	3	42539.7
3	4	3	4	26493.9
3	4	3	4	26493.9
3	4	3	4	26493.9
3	4	3	4	26493.9
3	4	3	4	26493.9
3	4	3	4	26493.9
3	4	3	4	26493.9
3	4	3	4	26493.9
3	4	3	4	26493.9
3	4	3	4	26493.9
3	5	3	5	24795.2
3	5	3	5	24795.2
3	5	3	5	24795.2
3	5	3	5	24795.2
3	5	3	5	24795.2
3	5	3	5	24795.2
3	5	3	5	24795.2
3	5	3	5	24795.2
3	5	3	5	24795.2
3	5	3	5	24795.2
3	6	3	6	31746.3
3	6	3	6	31746.3
3	6	3	6	31746.3
3	6	3	6	31746.3
3	6	3	6	31746.3
3	6	3	6	31746.3
3	6	3	6	31746.3
3	6	3	6	31746.3
3	6	3	6	31746.3
3	6	3	6	31746.3
3	7	3	7	21417.9
3	7	3	7	21417.9
3	7	3	7	21417.9
3	7	3	7	21417.9
3	7	3	7	21417.9
3	7	3	7	21417.9
3	7	3	7	21417.9
3	7	3	7	21417.9
3	7	3	7	21417.9
3	7	3	7	21417.9
3	8	3	8	14420.5
3	8	3	8	14420.5
3	8	3	8	14420.5
3	8	3	8	14420.5
3	8	3	8	14420.5
3	8	3	8	14420.5
3	8	3	8	14420.5
3	8	3	8	14420.5
3	8	3	8	14420.5
3	8	3	8	14420.5
3	9	3	9	12317.7
3	9	3	9	12317.7
3	9	3	9	12317.7
3	9	3	9	12317.7
3	9	3	9	12317.7
3	9	3	9	12317.7
3	9	3	9	12317.7
3	9	3	9	12317.7
3	9	3	9	12317.7
3	9	3	9	12317.7
3	10	3	10	7321.25
3	10	3	10	7321.25
3	10	3	10	7321.25
3	10	3	10	7321.25
3	10	3	10	7321.25
3	10	3	10	7321.25
3	10	3	10	7321.25
3	10	3	10	7321.25
3	10	3	10	7321.25
3	10	3	10	7321.25
3	11	3	11	6844.47
3	11	3	11	6844.47
3	11	3	11	6844.47
3	11	3	11	6844.47
3	11	3	11	6844.47
3	11	3	11	6844.47
3	11	3	11	6844.47
3	11	3	11	6844.47
3	11	3	11	6844.47
3	11	3	11	6844.47
3	12	3	12	1287.69
3	12	3	12	1287.69
3	12	3	12	1287.69
3	12	3	12	1287.69
3	12	3	12	1287.69
3	12	3	12	1287.69
3	12	3	12	1287.69
3	12	3	12	1287.69
3	12	3	12	1287.69
3	12	3	12	1287.69
3	13	3	13	894.144
3	13	3	13	894.144
3	13	3	13	894.144
3	13	3	13	894.144
3	13	3	13	894.144
3	13	3	13	894.144
3	13	3	13	894.144
3	13	3	13	894.144
3	13	3	13	894.144
3	13	3	13	894.144
3	14	3	14	2626.18
3	14	3	14	2626.18
3	14	3	14	2626.18
3	14	3	14	2626.18
3	14	3	14	2626.18
3	14	3	14	2626.18
3	14	3	14	2626.18
3	14	3	14	2626.18
3	14	3	14	2626.18
3	14	3	14	2626.18
3	15	3	15	2467.82
3	15	3	15	2467.82
3	15	3	15	2467.82
3	15	3	15	2467.82
3	15	3	15	2467.82
3	15	3	15	2467.82
3	15	3	15	2467.82
3	15	3	15	2467.82
3	15	3	15	2467.82
3	15	3	15	2467.82
3	16	3	16	39.91
3	16	3	16	39.91
3	16	3	16	39.91
3	16	3	16	39.91
3	16	3	16	39.91
3	16	3	16	39.91
3	16	3	16	39.91
3	16	3	16	39.91
3	16	3	16	39.91
3	16	3	16	39.91
3	17	3	17
3	17	3	17
3	17	3	17
3	17	3	17
3	17	3	17
3	17	3	17
3	17	3	17
3	17	3	17
3	17	3	17
3	17	3	17
3	18	3	18
3	18	3	18
3	18	3	18
3	18	3	18
3	18	3	18
3	18	3	18
3	18	3	18
3	18	3	18
3	18	3	18
3	18	3	18
3	19	3	19
3	19	3	19
3	19	3	19
3	19	3	19
3	19	3	19
3	19	3	19
3	19	3	19
3	19	3	19
3	19	3	19
3	19	3	19
3	20	3	20
3	20	3	20
3	20	3	20
3	20	3	20
3	20	3	20
3	20	3	20
3	20	3	20
3	20	3	20
3	20	3	20
3	20	3	20
4	1	4	1	8046.5
4	1	4	1	8046.5
4	1	4	1	8046.5
4	1	4	1	8046.5
4	1	4	1	8046.5
4	1	4	1	8046.5
4	1	4	1	8046.5
4	1	4	1	8046.5
4	1	4	1	8046.5
4	1	4	1	8046.5
4	2	4	2	34159.3
4	2	4	2	34159.3
4	2	4	2	34159.3
4	2	4	2	34159.3
4	2	4	2	34159.3
4	2	4	2	34159.3
4	2	4	2	34159.3
4	2	4	2	34159.3
4	2	4	2	34159.3
4	2	4	2	34159.3
4	3	4	3	2586.76
4	3	4	3	2586.76
4	3	4	3	2586.76
4	3	4	3	2586.76
4	3	4	3	2586.76
4	3	4	3	2586.76
4	3	4	3	2586.76
4	3	4	3	2586.76
4	3	4	3	2586.76
4	3	4	3	2586.76
4	4	4	4	42780.8
4	4	4	4	42780.8
4	4	4	4	42780.8
4	4	4	4	42780.8
4	4	4	4	42780.8
4	4	4	4	42780.8
4	4	4	4	42780.8
4	4	4	4	42780.8
4	4	4	4	42780.8
4	4	4	4	42780.8
4	5	4	5	26101.2
4	5	4	5	26101.2
4	5	4	5	26101.2
4	5	4	5	26101.2
4	5	4	5	26101.2
4	5	4	5	26101.2
4	5	4	5	26101.2
4	5	4	5	26101.2
4	5	4	5	26101.2
4	5	4	5	26101.2
4	6	4	6	34260.8
4	6	4	6	34260.8
4	6	4	6	34260.8
4	6	4	6	34260.8
4	6	4	6	34260.8
4	6	4	6	34260.8
4	6	4	6	34260.8
4	6	4	6	34260.8
4	6	4	6	34260.8
4	6	4	6	34260.8
4	7	4	7	9258.35
4	7	4	7	9258.35
4	7	4	7	9258.35
4	7	4	7	9258.35
4	7	4	7	9258.35
4	7	4	7	9258.35
4	7	4	7	9258.35
4	7	4	7	9258.35
4	7	4	7	9258.35
4	7	4	7	9258.35
4	8	4	8	13739.6
4	8	4	8	13739.6
4	8	4	8	13739.6
4	8	4	8	13739.6
4	8	4	8	13739.6
4	8	4	8	13739.6
4	8	4	8	13739.6
4	8	4	8	13739.6
4	8	4	8	13739.6
4	8	4	8	13739.6
4	9	4	9	5863.57
4	9	4	9	5863.57
4	9	4	9	5863.57
4	9	4	9	5863.57
4	9	4	9	5863.57
4	9	4	9	5863.57
4	9	4	9	5863.57
4	9	4	9	5863.57
4	9	4	9	5863.57
4	9	4	9	5863.57
4	10	4	10	21940.5
4	10	4	10	21940.5
4	10	4	10	21940.5
4	10	4	10	21940.5
4	10	4	10	21940.5
4	10	4	10	21940.5
4	10	4	10	21940.5
4	10	4	10	21940.5
4	10	4	10	21940.5
4	10	4	10	21940.5
4	11	4	11	34362.6
4	11	4	11	34362.6
4	11	4	11	34362.6
4	11	4	11	34362.6
4	11	4	11	34362.6
4	11	4	11	34362.6
4	11	4	11	34362.6
4	11	4	11	34362.6
4	11	4	11	34362.6
4	11	4	11	34362.6
4	12	4	12	10707.3
4	12	4	12	10707.3
4	12	4	12	10707.3
4	12	4	12	10707.3
4	12	4	12	10707.3
4	12	4	12	10707.3
4	12	4	12	10707.3
4	12	4	12	10707.3
4	12	4	12	10707.3
4	12	4	12	10707.3
4	13	4	13	17144.1
4	13	4	13	17144.1
4	13	4	13	17144.1
4	13	4	13	17144.1
4	13	4	13	17144.1
4	13	4	13	17144.1
4	13	4	13	17144.1
4	13	4	13	17144.1
4	13	4	13	17144.1
4	13	4	13	17144.1
4	14	4	14	9606.05
4	14	4	14	9606.05
4	14	4	14	9606.05
4	14	4	14	9606.05
4	14	4	14	9606.05
4	14	4	14	9606.05
4	14	4	14	9606.05
4	14	4	14	9606.05
4	14	4	14	9606.05
4	14	4	14	9606.05
4	15	4	15
4	15	4	15
4	15	4	15
4	15	4	15
4	15	4	15
4	15	4	15
4	15	4	15
4	15	4	15
4	15	4	15
4	15	4	15
4	16	4	16
4	16	4	16
4	16	4	16
4	16	4	16
4	16	4	16
4	16	4	16
4	16	4	16
4	16	4	16
4	16	4	16
4	16	4	16
4	17	4	17
4	17	4	17
4	17	4	17
4	17	4	17
4	17	4	17
4	17	4	17
4	17	4	17
4	17	4	17
4	17	4	17
4	17	4	17
4	18	4	18
4	18	4	18
4	18	4	18
4	18	4	18
4	18	4	18
4	18	4	18
4	18	4	18
4	18	4	18
4	18	4	18
4	18	4	18
4	19	4	19
4	19	4	19
4	19	4	19
4	19	4	19
4	19	4	19
4	19	4	19
4	19	4	19
4	19	4	19
4	19	4	19
4	19	4	19
4	20	4	20
4	20	4	20
4	20	4	20
4	20	4	20
4	20	4	20
4	20	4	20
4	20	4	20
4	20	4	20
4	20	4	20
4	20	4	20
5	1	5	1	8720.06
5	1	5	1	8720.06
5	1	5	1	8720.06
5	1	5	1	8720.06
5	1	5	1	8720.06
5	1	5	1	8720.06
5	1	5	1	8720.06
5	1	5	1	8720.06
5	1	5	1	8720.06
5	1	5	1	8720.06
5	2	5	2	6775.33
5	2	5	2	6775.33
5	2	5	2	6775.33
5	2	5	2	6775.33
5	2	5	2	6775.33
5	2	5	2	6775.33
5	2	5	2	6775.33
5	2	5	2	6775.33
5	2	5	2	6775.33
5	2	5	2	6775.33
5	3	5	3	8231.48
5	3	5	3	8231.48
5	3	5	3	8231.48
5	3	5	3	8231.48
5	3	5	3	8231.48
5	3	5	3	8231.48
5	3	5	3	8231.48
5	3	5	3	8231.48
5	3	5	3	8231.48
5	3	5	3	8231.48
5	4	5	4	4188.77
5	4	5	4	4188.77
5	4	5	4	4188.77
5	4	5	4	4188.77
5	4	5	4	4188.77
5	4	5	4	4188.77
5	4	5	4	4188.77
5	4	5	4	4188.77
5	4	5	4	4188.77
5	4	5	4	4188.77
5	5	5	5	7333.25
5	5	5	5	7333.25
5	5	5	5	7333.25
5	5	5	5	7333.25
5	5	5	5	7333.25
5	5	5	5	7333.25
5	5	5	5	7333.25
5	5	5	5	7333.25
5	5	5	5	7333.25
5	5	5	5	7333.25
5	6	5	6	1147.26
5	6	5	6	1147.26
5	6	5	6	1147.26
5	6	5	6	1147.26
5	6	5	6	1147.26
5	6	5	6	1147.26
5	6	5	6	1147.26
5	6	5	6	1147.26
5	6	5	6	1147.26
5	6	5	6	1147.26
5	7	5	7	5678.48
5	7	5	7	5678.48
5	7	5	7	5678.48
5	7	5	7	5678.48
5	7	5	7	5678.48
5	7	5	7	5678.48
5	7	5	7	5678.48
5	7	5	7	5678.48
5	7	5	7	5678.48
5	7	5	7	5678.48
5	8	5	8	479.62
5	8	5	8	479.62
5	8	5	8	479.62
5	8	5	8	479.62
5	8	5	8	479.62
5	8	5	8	479.62
5	8	5	8	479.62
5	8	5	8	479.62
5	8	5	8	479.62
5	8	5	8	479.62
5	9	5	9	2398.22
5	9	5	9	2398.22
5	9	5	9	2398.22
5	9	5	9	2398.22
5	9	5	9	2398.22
5	9	5	9	2398.22
5	9	5	9	2398.22
5	9	5	9	2398.22
5	9	5	9	2398.22
5	9	5	9	2398.22
5	10	5	10	72.17
5	10	5	10	72.17
5	10	5	10	72.17
5	10	5	10	72.17
5	10	5	10	72.17
5	10	5	10	72.17
5	10	5	10	72.17
5	10	5	10	72.17
5	10	5	10	72.17
5	10	5	10	72.17
5	11	5	11
5	11	5	11
5	11	5	11
5	11	5	11
5	11	5	11
5	11	5	11
5	11	5	11
5	11	5	11
5	11	5	11
5	11	5	11
5	12	5	12
5	12	5	12
5	12	5	12
5	12	5	12
5	12	5	12
5	12	5	12
5	12	5	12
5	12	5	12
5	12	5	12
5	12	5	12
5	13	5	13
5	13	5	13
5	13	5	13
5	13	5	13
5	13	5	13
5	13	5	13
5	13	5	13
5	13	5	13
5	13	5	13
5	13	5	13
5	14	5	14
5	14	5	14
5	14	5	14
5	14	5	14
5	14	5	14
5	14	5	14
5	14	5	14
5	14	5	14
5	14	5	14
5	14	5	14
5	15	5	15
5	15	5	15
5	15	5	15
5	15	5	15
5	15	5	15
5	15	5	15
5	15	5	15
5	15	5	15
5	15	5	15
5	15	5	15
5	16	5	16
5	16	5	16
5	16	5	16
5	16	5	16
5	16	5	16
5	16	5	16
5	16	5	16
5	16	5	16
5	16	5	16
5	16	5	16
5	17	5	17
5	17	5	17
5	17	5	17
5	17	5	17
5	17	5	17
5	17	5	17
5	17	5	17
5	17	5	17
5	17	5	17
5	17	5	17
5	18	5	18
5	18	5	18
5	18	5	18
5	18	5	18
5	18	5	18
5	18	5	18
5	18	5	18
5	18	5	18
5	18	5	18
5	18	5	18
5	19	5	19
5	19	5	19
5	19	5	19
5	19	5	19
5	19	5	19
5	19	5	19
5	19	5	19
5	19	5	19
5	19	5	19
5	19	5	19
5	20	5	20
5	20	5	20
5	20	5	20
5	20	5	20
5	20	5	20
5	20	5	20
5	20	5	20
5	20	5	20
5	20	5	20
5	20	5	20
6	1	6	1	9711.72
6	1	6	1	9711.72
6	1	6	1	9711.72
6	1	6	1	9711.72
6	1	6	1	9711.72
6	1	6	1	9711.72
6	1	6	1	9711.72
6	1	6	1	9711.72
6	1	6	1	9711.72
6	1	6	1	9711.72
6	2	6	2	2345.68
6	2	6	2	2345.68
6	2	6	2	2345.68
6	2	6	2	2345.68
6	2	6	2	2345.68
6	2	6	2	2345.68
6	2	6	2	2345.68
6	2	6	2	2345.68
6	2	6	2	2345.68
6	2	6	2	2345.68
6	3	6	3	35316.9
6	3	6	3	35316.9
6	3	6	3	35316.9
6	3	6	3	35316.9
6	3	6	3	35316.9
6	3	6	3	35316.9
6	3	6	3	35316.9
6	3	6	3	35316.9
6	3	6	3	35316.9
6	3	6	3	35316.9
6	4	6	4	19423.8
6	4	6	4	19423.8
6	4	6	4	19423.8
6	4	6	4	19423.8
6	4	6	4	19423.8
6	4	6	4	19423.8
6	4	6	4	19423.8
6	4	6	4	19423.8
6	4	6	4	19423.8
6	4	6	4	19423.8
6	5	6	5	25521.2
6	5	6	5	25521.2
6	5	6	5	25521.2
6	5	6	5	25521.2
6	5	6	5	25521.2
6	5	6	5	25521.2
6	5	6	5	25521.2
6	5	6	5	25521.2
6	5	6	5	25521.2
6	5	6	5	25521.2
6	6	6	6	19511.9
6	6	6	6	19511.9
6	6	6	6	19511.9
6	6	6	6	19511.9
6	6	6	6	19511.9
6	6	6	6	19511.9
6	6	6	6	19511.9
6	6	6	6	19511.9
6	6	6	6	19511.9
6	6	6	6	19511.9
6	7	6	7	15565.3
6	7	6	7	15565.3
6	7	6	7	15565.3
6	7	6	7	15565.3
6	7	6	7	15565.3
6	7	6	7	15565.3
6	7	6	7	15565.3
6	7	6	7	15565.3
6	7	6	7	15565.3
6	7	6	7	15565.3
6	8	6	8
6	8	6	8
6	8	6	8
6	8	6	8
6	8	6	8
6	8	6	8
6	8	6	8
6	8	6	8
6	8	6	8
6	8	6	8
6	9	6	9
6	9	6	9
6	9	6	9
6	9	6	9
6	9	6	9
6	9	6	9
6	9	6	9
6	9	6	9
6	9	6	9
6	9	6	9
6	10	6	10
6	10	6	10
6	10	6	10
6	10	6	10
6	10	6	10
6	10	6	10
6	10	6	10
6	10	6	10
6	10	6	10
6	10	6	10
6	11	6	11
6	11	6	11
6	11	6	11
6	11	6	11
6	11	6	11
6	11	6	11
6	11	6	11
6	11	6	11
6	11	6	11
6	11	6	11
6	12	6	12
6	12	6	12
6	12	6	12
6	12	6	12
6	12	6	12
6	12	6	12
6	12	6	12
6	12	6	12
6	12	6	12
6	12	6	12
6	13	6	13
6	13	6	13
6	13	6	13
6	13	6	13
6	13	6	13
6	13	6	13
6	13	6	13
6	13	6	13
6	13	6	13
6	13	6	13
6	14	6	14
6	14	6	14
6	14	6	14
6	14	6	14
6	14	6	14
6	14	6	14
6	14	6	14
6	14	6	14
6	14	6	14
6	14	6	14
6	15	6	15
6	15	6	15
6	15	6	15
6	15	6	15
6	15	6	15
6	15	6	15
6	15	6	15
6	15	6	15
6	15	6	15
6	15	6	15
6	16	6	16
6	16	6	16
6	16	6	16
6	16	6	16
6	16	6	16
6	16	6	16
6	16	6	16
6	16	6	16
6	16	6	16
6	16	6	16
6	17	6	17
6	17	6	17
6	17	6	17
6	17	6	17
6	17	6	17
6	17	6	17
6	17	6	17
6	17	6	17
6	17	6	17
6	17	6	17
6	18	6	18
6	18	6	18
6	18	6	18
6	18	6	18
6	18	6	18
6	18	6	18
6	18	6	18
6	18	6	18
6	18	6	18
6	18	6	18
6	19	6	19
6	19	6	19
6	19	6	19
6	19	6	19
6	19	6	19
6	19	6	19
6	19	6	19
6	19	6	19
6	19	6	19
6	19	6	19
6	20	6	20
6	20	6	20
6	20	6	20
6	20	6	20
6	20	6	20
6	20	6	20
6	20	6	20
6	20	6	20
6	20	6	20
6	20	6	20
7	1	7	1	7250.58
7	1	7	1	7250.58
7	1	7	1	7250.58
7	1	7	1	7250.58
7	1	7	1	7250.58
7	1	7	1	7250.58
7	1	7	1	7250.58
7	1	7	1	7250.58
7	1	7	1	7250.58
7	1	7	1	7250.58
7	2	7	2	2478.8
7	2	7	2	2478.8
7	2	7	2	2478.8
7	2	7	2	2478.8
7	2	7	2	2478.8
7	2	7	2	2478.8
7	2	7	2	2478.8
7	2	7	2	2478.8
7	2	7	2	2478.8
7	2	7	2	2478.8
7	3	7	3	13231.7
7	3	7	3	13231.7
7	3	7	3	13231.7
7	3	7	3	13231.7
7	3	7	3	13231.7
7	3	7	3	13231.7
7	3	7	3	13231.7
7	3	7	3	13231.7
7	3	7	3	13231.7
7	3	7	3	13231.7
7	4	7	4	28363.9
7	4	7	4	28363.9
7	4	7	4	28363.9
7	4	7	4	28363.9
7	4	7	4	28363.9
7	4	7	4	28363.9
7	4	7	4	28363.9
7	4	7	4	28363.9
7	4	7	4	28363.9
7	4	7	4	28363.9
7	5	7	5	13611.6
7	5	7	5	13611.6
7	5	7	5	13611.6
7	5	7	5	13611.6
7	5	7	5	13611.6
7	5	7	5	13611.6
7	5	7	5	13611.6
7	5	7	5	13611.6
7	5	7	5	13611.6
7	5	7	5	13611.6
7	6	7	6	1630.97
7	6	7	6	1630.97
7	6	7	6	1630.97
7	6	7	6	1630.97
7	6	7	6	1630.97
7	6	7	6	1630.97
7	6	7	6	1630.97
7	6	7	6	1630.97
7	6	7	6	1630.97
7	6	7	6	1630.97
7	7	7	7	25850.5
7	7	7	7	25850.5
7	7	7	7	25850.5
7	7	7	7	25850.5
7	7	7	7	25850.5
7	7	7	7	25850.5
7	7	7	7	25850.5
7	7	7	7	25850.5
7	7	7	7	25850.5
7	7	7	7	25850.5
7	8	7	8	12462.3
7	8	7	8	12462.3
7	8	7	8	12462.3
7	8	7	8	12462.3
7	8	7	8	12462.3
7	8	7	8	12462.3
7	8	7	8	12462.3
7	8	7	8	12462.3
7	8	7	8	12462.3
7	8	7	8	12462.3
7	9	7	9	7513.75
7	9	7	9	7513.75
7	9	7	9	7513.75
7	9	7	9	7513.75
7	9	7	9	7513.75
7	9	7	9	7513.75
7	9	7	9	7513.75
7	9	7	9	7513.75
7	9	7	9	7513.75
7	9	7	9	7513.75
7	10	7	10	16513.7
7	10	7	10	16513.7
7	10	7	10	16513.7
7	10	7	10	16513.7
7	10	7	10	16513.7
7	10	7	10	16513.7
7	10	7	10	16513.7
7	10	7	10	16513.7
7	10	7	10	16513.7
7	10	7	10	16513.7
7	11	7	11	15612.9
7	11	7	11	15612.9
7	11	7	11	15612.9
7	11	7	11	15612.9
7	11	7	11	15612.9
7	11	7	11	15612.9
7	11	7	11	15612.9
7	11	7	11	15612.9
7	11	7	11	15612.9
7	11	7	11	15612.9
7	12	7	12	11687.1
7	12	7	12	11687.1
7	12	7	12	11687.1
7	12	7	12	11687.1
7	12	7	12	11687.1
7	12	7	12	11687.1
7	12	7	12	11687.1
7	12	7	12	11687.1
7	12	7	12	11687.1
7	12	7	12	11687.1
7	13	7	13	8444.75
7	13	7	13	8444.75
7	13	7	13	8444.75
7	13	7	13	8444.75
7	13	7	13	8444.75
7	13	7	13	8444.75
7	13	7	13	8444.75
7	13	7	13	8444.75
7	13	7	13	8444.75
7	13	7	13	8444.75
7	14	7	14
7	14	7	14
7	14	7	14
7	14	7	14
7	14	7	14
7	14	7	14
7	14	7	14
7	14	7	14
7	14	7	14
7	14	7	14
7	15	7	15
7	15	7	15
7	15	7	15
7	15	7	15
7	15	7	15
7	15	7	15
7	15	7	15
7	15	7	15
7	15	7	15
7	15	7	15
7	16	7	16
7	16	7	16
7	16	7	16
7	16	7	16
7	16	7	16
7	16	7	16
7	16	7	16
7	16	7	16
7	16	7	16
7	16	7	16
7	17	7	17
7	17	7	17
7	17	7	17
7	17	7	17
7	17	7	17
7	17	7	17
7	17	7	17
7	17	7	17
7	17	7	17
7	17	7	17
7	18	7	18
7	18	7	18
7	18	7	18
7	18	7	18
7	18	7	18
7	18	7	18
7	18	7	18
7	18	7	18
7	18	7	18
7	18	7	18
7	19	7	19
7	19	7	19
7	19	7	19
7	19	7	19
7	19	7	19
7	19	7	19
7	19	7	19
7	19	7	19
7	19	7	19
7	19	7	19
7	20	7	20
7	20	7	20
7	20	7	20
7	20	7	20
7	20	7	20
7	20	7	20
7	20	7	20
7	20	7	20
7	20	7	20
7	20	7	20
8	1	8	1	13955.6
8	1	8	1	13955.6
8	1	8	1	13955.6
8	1	8	1	13955.6
8	1	8	1	13955.6
8	1	8	1	13955.6
8	1	8	1	13955.6
8	1	8	1	13955.6
8	1	8	1	13955.6
8	1	8	1	13955.6
8	2	8	2	7525.45
8	2	8	2	7525.45
8	2	8	2	7525.45
8	2	8	2	7525.45
8	2	8	2	7525.45
8	2	8	2	7525.45
8	2	8	2	7525.45
8	2	8	2	7525.45
8	2	8	2	7525.45
8	2	8	2	7525.45
8	3	8	3	30909.1
8	3	8	3	30909.1
8	3	8	3	30909.1
8	3	8	3	30909.1
8	3	8	3	30909.1
8	3	8	3	30909.1
8	3	8	3	30909.1
8	3	8	3	30909.1
8	3	8	3	30909.1
8	3	8	3	30909.1
8	4	8	4	8684.63
8	4	8	4	8684.63
8	4	8	4	8684.63
8	4	8	4	8684.63
8	4	8	4	8684.63
8	4	8	4	8684.63
8	4	8	4	8684.63
8	4	8	4	8684.63
8	4	8	4	8684.63
8	4	8	4	8684.63
8	5	8	5	23251.1
8	5	8	5	23251.1
8	5	8	5	23251.1
8	5	8	5	23251.1
8	5	8	5	23251.1
8	5	8	5	23251.1
8	5	8	5	23251.1
8	5	8	5	23251.1
8	5	8	5	23251.1
8	5	8	5	23251.1
8	6	8	6	7124.75
8	6	8	6	7124.75
8	6	8	6	7124.75
8	6	8	6	7124.75
8	6	8	6	7124.75
8	6	8	6	7124.75
8	6	8	6	7124.75
8	6	8	6	7124.75
8	6	8	6	7124.75
8	6	8	6	7124.75
8	7	8	7	15338.2
8	7	8	7	15338.2
8	7	8	7	15338.2
8	7	8	7	15338.2
8	7	8	7	15338.2
8	7	8	7	15338.2
8	7	8	7	15338.2
8	7	8	7	15338.2
8	7	8	7	15338.2
8	7	8	7	15338.2
8	8	8	8	8622.2
8	8	8	8	8622.2
8	8	8	8	8622.2
8	8	8	8	8622.2
8	8	8	8	8622.2
8	8	8	8	8622.2
8	8	8	8	8622.2
8	8	8	8	8622.2
8	8	8	8	8622.2
8	8	8	8	8622.2
8	9	8	9	19125.3
8	9	8	9	19125.3
8	9	8	9	19125.3
8	9	8	9	19125.3
8	9	8	9	19125.3
8	9	8	9	19125.3
8	9	8	9	19125.3
8	9	8	9	19125.3
8	9	8	9	19125.3
8	9	8	9	19125.3
8	10	8	10	2844.89
8	10	8	10	2844.89
8	10	8	10	2844.89
8	10	8	10	2844.89
8	10	8	10	2844.89
8	10	8	10	2844.89
8	10	8	10	2844.89
8	10	8	10	2844.89
8	10	8	10	2844.89
8	10	8	10	2844.89
8	11	8	11
8	11	8	11
8	11	8	11
8	11	8	11
8	11	8	11
8	11	8	11
8	11	8	11
8	11	8	11
8	11	8	11
8	11	8	11
8	12	8	12
8	12	8	12
8	12	8	12
8	12	8	12
8	12	8	12
8	12	8	12
8	12	8	12
8	12	8	12
8	12	8	12
8	12	8	12
8	13	8	13
8	13	8	13
8	13	8	13
8	13	8	13
8	13	8	13
8	13	8	13
8	13	8	13
8	13	8	13
8	13	8	13
8	13	8	13
8	14	8	14
8	14	8	14
8	14	8	14
8	14	8	14
8	14	8	14
8	14	8	14
8	14	8	14
8	14	8	14
8	14	8	14
8	14	8	14
8	15	8	15
8	15	8	15
8	15	8	15
8	15	8	15
8	15	8	15
8	15	8	15
8	15	8	15
8	15	8	15
8	15	8	15
8	15	8	15
8	16	8	16
8	16	8	16
8	16	8	16
8	16	8	16
8	16	8	16
8	16	8	16
8	16	8	16
8	16	8	16
8	16	8	16
8	16	8	16
8	17	8	17
8	17	8	17
8	17	8	17
8	17	8	17
8	17	8	17
8	17	8	17
8	17	8	17
8	17	8	17
8	17	8	17
8	17	8	17
8	18	8	18
8	18	8	18
8	18	8	18
8	18	8	18
8	18	8	18
8	18	8	18
8	18	8	18
8	18	8	18
8	18	8	18
8	18	8	18
8	19	8	19
8	19	8	19
8	19	8	19
8	19	8	19
8	19	8	19
8	19	8	19
8	19	8	19
8	19	8	19
8	19	8	19
8	19	8	19
8	20	8	20
8	20	8	20
8	20	8	20
8	20	8	20
8	20	8	20
8	20	8	20
8	20	8	20
8	20	8	20
8	20	8	20
8	20	8	20
9	1	9	1	5197.63
9	1	9	1	5197.63
9	1	9	1	5197.63
9	1	9	1	5197.63
9	1	9	1	5197.63
9	1	9	1	5197.63
9	1	9	1	5197.63
9	1	9	1	5197.63
9	1	9	1	5197.63
9	1	9	1	5197.63
9	2	9	2
9	2	9	2
9	2	9	2
9	2	9	2
9	2	9	2
9	2	9	2
9	2	9	2
9	2	9	2
9	2	9	2
9	2	9	2
9	3	9	3
9	3	9	3
9	3	9	3
9	3	9	3
9	3	9	3
9	3	9	3
9	3	9	3
9	3	9	3
9	3	9	3
9	3	9	3
9	4	9	4
9	4	9	4
9	4	9	4
9	4	9	4
9	4	9	4
9	4	9	4
9	4	9	4
9	4	9	4
9	4	9	4
9	4	9	4
9	5	9	5
9	5	9	5
9	5	9	5
9	5	9	5
9	5	9	5
9	5	9	5
9	5	9	5
9	5	9	5
9	5	9	5
9	5	9	5
9	6	9	6
9	6	9	6
9	6	9	6
9	6	9	6
9	6	9	6
9	6	9	6
9	6	9	6
9	6	9	6
9	6	9	6
9	6	9	6
9	7	9	7
9	7	9	7
9	7	9	7
9	7	9	7
9	7	9	7
9	7	9	7
9	7	9	7
9	7	9	7
9	7	9	7
9	7	9	7
9	8	9	8
9	8	9	8
9	8	9	8
9	8	9	8
9	8	9	8
9	8	9	8
9	8	9	8
9	8	9	8
9	8	9	8
9	8	9	8
9	9	9	9
9	9	9	9
9	9	9	9
9	9	9	9
9	9	9	9
9	9	9	9
9	9	9	9
9	9	9	9
9	9	9	9
9	9	9	9
9	10	9	10
9	10	9	10
9	10	9	10
9	10	9	10
9	10	9	10
9	10	9	10
9	10	9	10
9	10	9	10
9	10	9	10
9	10	9	10
9	11	9	11
9	11	9	11
9	11	9	11
9	11	9	11
9	11	9	11
9	11	9	11
9	11	9	11
9	11	9	11
9	11	9	11
9	11	9	11
9	12	9	12
9	12	9	12
9	12	9	12
9	12	9	12
9	12	9	12
9	12	9	12
9	12	9	12
9	12	9	12
9	12	9	12
9	12	9	12
9	13	9	13
9	13	9	13
9	13	9	13
9	13	9	13
9	13	9	13
9	13	9	13
9	13	9	13
9	13	9	13
9	13	9	13
9	13	9	13
9	14	9	14
9	14	9	14
9	14	9	14
9	14	9	14
9	14	9	14
9	14	9	14
9	14	9	14
9	14	9	14
9	14	9	14
9	14	9	14
9	15	9	15
9	15	9	15
9	15	9	15
9	15	9	15
9	15	9	15
9	15	9	15
9	15	9	15
9	15	9	15
9	15	9	15
9	15	9	15
9	16	9	16
9	16	9	16
9	16	9	16
9	16	9	16
9	16	9	16
9	16	9	16
9	16	9	16
9	16	9	16
9	16	9	16
9	16	9	16
9	17	9	17
9	17	9	17
9	17	9	17
9	17	9	17
9	17	9	17
9	17	9	17
9	17	9	17
9	17	9	17
9	17	9	17
9	17	9	17
9	18	9	18
9	18	9	18
9	18	9	18
9	18	9	18
9	18	9	18
9	18	9	18
9	18	9	18
9	18	9	18
9	18	9	18
9	18	9	18
9	19	9	19
9	19	9	19
9	19	9	19
9	19	9	19
9	19	9	19
9	19	9	19
9	19	9	19
9	19	9	19
9	19	9	19
9	19	9	19
9	20	9	20
9	20	9	20
9	20	9	20
9	20	9	20
9	20	9	20
9	20	9	20
9	20	9	20
9	20	9	20
9	20	9	20
9	20	9	20
10	1	10	1	462.69
10	1	10	1	462.69
10	1	10	1	462.69
10	1	10	1	462.69
10	1	10	1	462.69
10	1	10	1	462.69
10	1	10	1	462.69
10	1	10	1	462.69
10	1	10	1	462.69
10	1	10	1	462.69
10	2	10	2	14537.6
10	2	10	2	14537.6
10	2	10	2	14537.6
10	2	10	2	14537.6
10	2	10	2	14537.6
10	2	10	2	14537.6
10	2	10	2	14537.6
10	2	10	2	14537.6
10	2	10	2	14537.6
10	2	10	2	14537.6
10	3	10	3	46776.9
10	3	10	3	46776.9
10	3	10	3	46776.9
10	3	10	3	46776.9
10	3	10	3	46776.9
10	3	10	3	46776.9
10	3	10	3	46776.9
10	3	10	3	46776.9
10	3	10	3	46776.9
10	3	10	3	46776.9
10	4	10	4	52704.4
10	4	10	4	52704.4
10	4	10	4	52704.4
10	4	10	4	52704.4
10	4	10	4	52704.4
10	4	10	4	52704.4
10	4	10	4	52704.4
10	4	10	4	52704.4
10	4	10	4	52704.4
10	4	10	4	52704.4
10	5	10	5	43795.3
10	5	10	5	43795.3
10	5	10	5	43795.3
10	5	10	5	43795.3
10	5	10	5	43795.3
10	5	10	5	43795.3
10	5	10	5	43795.3
10	5	10	5	43795.3
10	5	10	5	43795.3
10	5	10	5	43795.3
10	6	10	6	19984.3
10	6	10	6	19984.3
10	6	10	6	19984.3
10	6	10	6	19984.3
10	6	10	6	19984.3
10	6	10	6	19984.3
10	6	10	6	19984.3
10	6	10	6	19984.3
10	6	10	6	19984.3
10	6	10	6	19984.3
10	7	10	7	7169.37
10	7	10	7	7169.37
10	7	10	7	7169.37
10	7	10	7	7169.37
10	7	10	7	7169.37
10	7	10	7	7169.37
10	7	10	7	7169.37
10	7	10	7	7169.37
10	7	10	7	7169.37
10	7	10	7	7169.37
10	8	10	8	758.4
10	8	10	8	758.4
10	8	10	8	758.4
10	8	10	8	758.4
10	8	10	8	758.4
10	8	10	8	758.4
10	8	10	8	758.4
10	8	10	8	758.4
10	8	10	8	758.4
10	8	10	8	758.4
10	9	10	9
10	9	10	9
10	9	10	9
10	9	10	9
10	9	10	9
10	9	10	9
10	9	10	9
10	9	10	9
10	9	10	9
10	9	10	9
10	10	10	10
10	10	10	10
10	10	10	10
10	10	10	10
10	10	10	10
10	10	10	10
10	10	10	10
10	10	10	10
10	10	10	10
10	10	10	10
10	11	10	11
10	11	10	11
10	11	10	11
10	11	10	11
10	11	10	11
10	11	10	11
10	11	10	11
10	11	10	11
10	11	10	11
10	11	10	11
10	12	10	12
10	12	10	12
10	12	10	12
10	12	10	12
10	12	10	12
10	12	10	12
10	12	10	12
10	12	10	12
10	12	10	12
10	12	10	12
10	13	10	13
10	13	10	13
10	13	10	13
10	13	10	13
10	13	10	13
10	13	10	13
10	13	10	13
10	13	10	13
10	13	10	13
10	13	10	13
10	14	10	14
10	14	10	14
10	14	10	14
10	14	10	14
10	14	10	14
10	14	10	14
10	14	10	14
10	14	10	14
10	14	10	14
10	14	10	14
10	15	10	15
10	15	10	15
10	15	10	15
10	15	10	15
10	15	10	15
10	15	10	15
10	15	10	15
10	15	10	15
10	15	10	15
10	15	10	15
10	16	10	16
10	16	10	16
10	16	10	16
10	16	10	16
10	16	10	16
10	16	10	16
10	16	10	16
10	16	10	16
10	16	10	16
10	16	10	16
10	17	10	17
10	17	10	17
10	17	10	17
10	17	10	17
10	17	10	17
10	17	10	17
10	17	10	17
10	17	10	17
10	17	10	17
10	17	10	17
10	18	10	18
10	18	10	18
10	18	10	18
10	18	10	18
10	18	10	18
10	18	10	18
10	18	10	18
10	18	10	18
10	18	10	18
10	18	10	18
10	19	10	19
10	19	10	19
10	19	10	19
10	19	10	19
10	19	10	19
10	19	10	19
10	19	10	19
10	19	10	19
10	19	10	19
10	19	10	19
10	20	10	20
10	20	10	20
10	20	10	20
10	20	10	20
10	20	10	20
10	20	10	20
10	20	10	20
10	20	10	20
10	20	10	20
[truncated: 4,201 more rows]
